# Supplementary material for: Mineralized Microgels via Electrohydrodynamic Atomization: Optimization and In Vitro Model for Dentin–Pulp Complex
Source: Gels. 2023 Oct 25;9(11):846. doi: 10.3390/gels9110846 (PMC10670945; doi:10.3390/gels9110846)
Supplement: Supplementary file 1 [file gels-09-00846-s001.zip]

Archive with 1 entries (1 files):
- gels-2667584-supplementary.pdf
